# Supplementary material for: Safety and effectiveness of intra-articular injection of a highly cross-linked hyaluronic acid, LBSA0103 (Synovian): Results from a post-marketing surveillance study in South Korea
Source: PLoS One. 2023 Jun 22;18(6):e0287222. doi: 10.1371/journal.pone.0287222 (PMC10287010; doi:10.1371/journal.pone.0287222)
Supplement: S1 Appendix — (XLSX) [file pone.0287222.s001.xlsx]

## Sheet: List of IRBS
No.	SITE
1	Ajou University Hospital
2	Bundang Jesang General Hospital
3	Busan St. Mary’S Hospital
4	Cheongju St. Marry's Hospital
5	Chonnam National University Hwasun Hospital And Medical School
6	Chosun University Hospital
7	Chung-Ang University Hospital
8	Chungbuk National University Hospital
9	Chungnam National University Hospital
10	Daedong Hospital
11	Daejeon Sun Hospital
12	Dong-A University College Of Medicine
13	Dongguk University Gyeongju Hospital
14	Dongguk University Ilsan Hospital
15	Ewha Womans University Mokdong Hospital
16	Gangnam Severance Hospital
17	Gwangju Veterans Hospital
18	Hallym University Dongtan Sacred Heart Hospital
19	Hallym University Sacred Heart Hospital
20	Hanyang University Guri Hospital
21	Incheon Christian Hospital
22	Incheon Medical Center
23	Inha University Hospital
24	Inje University Busan Paik Hospital
25	Inje University Haeundae Paik Hospital
26	Inje University Ilsan Paik Hospital
27	Inje University Sanggye Paik Hospital
28	Inje University Seoul Paik Hospital
29	Jeju National University Hospital
30	Jeonbuk National University Hospital
31	Keimyung University Dongsan Medical Center
32	Konkuk University Chungju Hospital
33	Konkuk University Medical Center
34	Konyang University Hospital
35	Korea University Anam Hospital
36	Korea University Ansan Hospital
37	Korea University Guro Hospital
38	Kosin University Gospel Hospital
39	National Medical Center
40	Pusan National University Yangsan Hospital
41	Samsung Changwon Hospital
42	Samsung Kangbuk Hospital
43	Samsung Seoul Hospital
44	Kyung Hee University Hospital at Gangdong
45	Seoul Medical Center
46	Seoul National University Bundang Hospital
47	Seoul National University Hospital
48	Soonchunhyang University Cheonan Hospital
49	Soonchunhyang University Bucheon Hospital
50	St.Carollo Hospital
51	Sungae Hospital
52	Ulsan University Hospital
53	Wonkwang University Hospital
54	Wonkwang University Sanbon Hospital
55	Yeungnam University Medical Center
