# Supplementary material for: Safety and effectiveness of intra-articular injection of a highly cross-linked hyaluronic acid, LBSA0103 (Synovian): Results from a post-marketing surveillance study in South Korea
Source: PLoS One. 2023 Jun 22;18(6):e0287222. doi: 10.1371/journal.pone.0287222 (PMC10287010; doi:10.1371/journal.pone.0287222)
Supplement: S1 Table — (XLSX) [file pone.0287222.s002.xlsx]

## Sheet: Table 1
Supplementary Table 1. Adverse Events and Adverse Drug Reaction in Overall Population
System Organ Class / Preferred Term(or Included Term)			Safety Set (N=3140)
			AE			ADR
			No. of Subjects		No. of events	No. of Subjects		No. of events
			n♦	(%)	[case]	n♦	(%)	[case]
Application site disorders			110	3.5	114	91	2.9	95
	INJECTION SITE PAIN		81	2.58	81	69	2.2	69
	INJECTION SITE BURNING￡		14	0.45	14	13	0.41	13
	INJECTION SITE REACTION		9	0.29	9	6	0.19	6
	INJECTION SITE SWELLING￡		4	0.13	4	4	0.13	4
	APPLICATION SITE OEDEMA		4	0.13	4	1	0.03	1
	JOINT STIFFNESS￡		1	0.03	1	1	0.03	1
	INJECTION SITE RASH		1	0.03	1	1	0.03	1
Gastro-intestinal system disorders			31	0.99	34	1	0.03	2
	DYSPEPSIA		10	0.32	10	1	0.03	1
	ABDOMINAL PAIN		6	0.19	6	0	0	0
	GASTRITIS		5	0.16	5	0	0	0
	DIARRHOEA		3	0.1	3	0	0	0
	FULLNESS ABDOMINAL￡		2	0.06	2	1	0.03	1
	CONSTIPATION		2	0.06	2	0	0	0
	VOMITING		1	0.03	1	0	0	0
	BLOOD IN STOOL￡		1	0.03	1	0	0	0
	REFLUX OESOPHAGITIS￡		1	0.03	1	0	0	0
	GASTRIC ULCER		1	0.03	1	0	0	0
	GASTROENTERITIS		1	0.03	1	0	0	0
	TOOTH CARIES		1	0.03	1	0	0	0
Musculo-skeletal system disorders			29	0.92	30	1	0.03	1
	TENDINITIS		6	0.19	6	0	0	0
	ARTHRALGIA		5	0.16	5	1	0.03	1
	OSTEOARTHRITIS￡		3	0.1	3	0	0	0
	BODY ACHING￡		3	0.1	3	0	0	0
	FRACTURE		2	0.06	2	0	0	0
	PAIN NECK/SHOULDER￡		2	0.06	2	0	0	0
	TRIGGER FINGER￡		2	0.06	2	0	0	0
	FIBROMYALGIA		1	0.03	2	0	0	0
	TENDON INJURY￡		1	0.03	1	0	0	0
	TENOSYNOVITIS		1	0.03	1	0	0	0
	MYALGIA		1	0.03	1	0	0	0
	CARTILAGE DAMAGE		1	0.03	1	0	0	0
	DEFORMITY SPINE￡		1	0.03	1	0	0	0
Body as a whole - general disorders			23	0.73	25	4	0.13	4
	LOIN PAIN￡		6	0.19	6	0	0	0
	LEG PAIN		3	0.1	3	1	0.03	1
	OEDEMA		3	0.1	3	0	0	0
	OEDEMA LEGS￡		2	0.06	2	1	0.03	1
	CHEST PAIN		2	0.06	2	0	0	0
	BACK PAIN AGGRAVATED￡		2	0.06	2	0	0	0
	PAIN IN LIMB￡		1	0.03	1	1	0.03	1
	HEAVINESS IN LIMBS￡		1	0.03	1	1	0.03	1
	ALLERGIC REACTION		1	0.03	1	0	0	0
	FEVER		1	0.03	1	0	0	0
	OEDEMA GENERALISED		1	0.03	1	0	0	0
	WEAKNESS GENERALIZED￡		1	0.03	1	0	0	0
	PAIN		1	0.03	1	0	0	0
Central & peripheral nervous system disorders			17	0.54	17	2	0.06	2
	DYSAESTHESIA		5	0.16	5	2	0.06	2
	HEADACHE		3	0.1	3	0	0	0
	DIZZINESS		3	0.1	3	0	0	0
	SPINAL STENOSIS		2	0.06	2	0	0	0
	TENDON REFLEXES INCREASED￡		1	0.03	1	0	0	0
	POLYNEUROPATHY		1	0.03	1	0	0	0
	DYSARTHRIA￡		1	0.03	1	0	0	0
	PERCEPTION DISTURBANCE		1	0.03	1	0	0	0
Respiratory system disorders			17	0.54	17	1	0.03	1
	COMMON COLD￡		6	0.19	6	0	0	0
	UPPER RESPIRATORY TRACT INFECTION		3	0.1	3	0	0	0
	DYSPNOEA		2	0.06	2	1	0.03	1
	PNEUMONIA		2	0.06	2	0	0	0
	BRONCHITIS		1	0.03	1	0	0	0
	COUGHING		1	0.03	1	0	0	0
	RHINITIS		1	0.03	1	0	0	0
	RESPIRATORY DISORDER		1	0.03	1	0	0	0
Skin and appendages disorders			10	0.32	10	1	0.03	1
	SKIN DISORDER		3	0.1	3	0	0	0
	PRURITUS		2	0.06	2	1	0.03	1
	URTICARIA		2	0.06	2	0	0	0
	ECZEMA		1	0.03	1	0	0	0
	DERMATITIS CONTACT		1	0.03	1	0	0	0
	ERYTHEMA￡		1	0.03	1	0	0	0
Psychiatric disorders			7	0.22	8	0	0	0
	DEPRESSION		2	0.06	2	0	0	0
	FEELING STRANGE￡		2	0.06	2	0	0	0
	SLEEPLESSNESS￡		1	0.03	1	0	0	0
	DELIRIUM		1	0.03	1	0	0	0
	ANOREXIA		1	0.03	1	0	0	0
	SOMNOLENCE		1	0.03	1	0	0	0
Vision disorders			5	0.16	5	1	0.03	1
	HORDEOLUM￡		1	0.03	1	1	0.03	1
	KERATITIS		1	0.03	1	0	0	0
	CONJUNCTIVITIS		1	0.03	1	0	0	0
	EYE DISCHARGE￡		1	0.03	1	0	0	0
	LENTICULAR OPACITY￡		1	0.03	1	0	0	0
Neoplams			5	0.16	5	0	0	0
	OVARIAN CARCINOMA		1	0.03	1	0	0	0
	ADENOSQUAMOUS CELL LUNG CANCER￡		1	0.03	1	0	0	0
	NEUROMA		1	0.03	1	0	0	0
	HEPATIC NEOPLASM MALIGNANT		1	0.03	1	0	0	0
	BREAST NEOPLASM MALIGNANT FEMALE		1	0.03	1	0	0	0
Liver and biliary system disorders			4	0.13	4	0	0	0
	AST INCREASED￡		1	0.03	1	0	0	0
	HEPATIC FAILURE		1	0.03	1	0	0	0
	HEPATITIS		1	0.03	1	0	0	0
	LIVER FUNCTION TESTS ABNORMAL NOS￡		1	0.03	1	0	0	0
Urinary system disorders			3	0.1	3	1	0.03	1
	URINARY FREQUENCY		1	0.03	1	1	0.03	1
	FACE OEDEMA		1	0.03	1	0	0	0
	URINARY TRACT INFECTION		1	0.03	1	0	0	0
Cardiovascular disorders, general			3	0.1	3	0	0	0
	HYPERTENSION		1	0.03	1	0	0	0
	HEART DISORDER		1	0.03	1	0	0	0
	HYPOTENSION		1	0.03	1	0	0	0
Resistance mechanism disorders			2	0.06	2	0	0	0
	HERPES ZOSTER		1	0.03	1	0	0	0
	INFECTION BACTERIAL		1	0.03	1	0	0	0
Vascular (extracardiac) disorders			2	0.06	2	0	0	0
	ARTERIOSCLEROSIS		1	0.03	1	0	0	0
	THROMBOSIS VENOUS DEEP￡		1	0.03	1	0	0	0
Metabolic and nutritional disorders			1	0.03	1	0	0	0
	BLOOD GLUCOSE ABNORMAL￡		1	0.03	1	0	0	0
White cell and RES* disorders			1	0.03	1	0	0	0
	LEUCOPENIA		1	0.03	1	0	0	0
Reproductive disorders, female			1	0.03	1	0	0	0
	CERVICAL DYSPLASIA		1	0.03	1	0	0	0
Heart rate and rhythm disorders			1	0.03	1	0	0	0
	CARDIAC ARREST		1	0.03	1	0	0	0
Hearing and vestibular disorders			1	0.03	1	0	0	0
	TINNITUS		1	0.03	1	0	0	0
Secondary terms - events			8	0.25	8	0	0	0
	CONCUSSION		2	0.06	2	0	0	0
	DECUBITUS ULCER		2	0.06	2	0	0	0
	ARTHROPLASTY KNEE￡		1	0.03	1	0	0	0
	BITE		1	0.03	1	0	0	0
	POST-OPERATIVE WOUND INFECTION		1	0.03	1	0	0	0
	ALLERGY TO PLANTS￡		1	0.03	1	0	0	0
Total			250	7.96	292	100	3.18	108
Dictionary: WHOART version 092
♦Duplicated Count
￡Included Term
