# Supplementary material for: Safety and effectiveness of intra-articular injection of a highly cross-linked hyaluronic acid, LBSA0103 (Synovian): Results from a post-marketing surveillance study in South Korea
Source: PLoS One. 2023 Jun 22;18(6):e0287222. doi: 10.1371/journal.pone.0287222 (PMC10287010; doi:10.1371/journal.pone.0287222)
Supplement: S2 Table — (XLSX) [file pone.0287222.s003.xlsx]

## Sheet: Table 2
Supplementary Table 2. Serious Adverse Events and Serious Adverse Drug Reaction in Overall Population
System Organ Class / Preferred Term(or Included Term)		Safety Set (N=3140)
		SAEs			SADRs
		No. of Subjects		No. of events	No. of Subjects		No. of events
		n♦	(%)	[case]	n♦	(%)	[case]
Neoplasms		3	0.1	3	0	0	0
	OVARIAN CARCINOMA	1	0.03	1	0	0	0
	ADENOSQUAMOUS CELL LUNG CANCER￡	1	0.03	1	0	0	0
	BREAST NEOPLASM MALIGNANT FEMALE	1	0.03	1	0	0	0
Gastro-intestinal system disorders		3	0.1	3	0	0	0
	BLOOD IN STOOL￡	1	0.03	1	0	0	0
	ABDOMINAL PAIN	1	0.03	1	0	0	0
	GASTRITIS	1	0.03	1	0	0	0
Respiratory system disorders		3	0.1	3	0	0	0
	COMMON COLD￡	1	0.03	1	0	0	0
	PNEUMONIA	1	0.03	1	0	0	0
	DYSPNOEA	1	0.03	1	0	0	0
Musculo-skeletal system disorders		2	0.06	3	0	0	0
	FIBROMYALGIA	1	0.03	2	0	0	0
	FRACTURE	1	0.03	1	0	0	0
Body as a whole - general disorders		2	0.06	2	0	0	0
	CHEST PAIN	1	0.03	1	0	0	0
	WEAKNESS GENERALIZED￡	1	0.03	1	0	0	0
Resistance mechanism disorders		1	0.03	1	0	0	0
	HERPES ZOSTER	1	0.03	1	0	0	0
Urinary system disorders		1	0.03	1	0	0	0
	URINARY TRACT INFECTION	1	0.03	1	0	0	0
Reproductive disorders, female		1	0.03	1	0	0	0
	CERVICAL DYSPLASIA	1	0.03	1	0	0	0
Heart rate and rhythm disorders		1	0.03	1	0	0	0
	CARDIAC ARREST	1	0.03	1	0	0	0
Cardiovascular disorders, general		1	0.03	1	0	0	0
	HYPOTENSION	1	0.03	1	0	0	0
Central & peripheral nervous system disorders		1	0.03	1	0	0	0
	POLYNEUROPATHY	1	0.03	1	0	0	0
Application site disorders		1	0.03	1	0	0	0
	INJECTION SITE PAIN	1	0.03	1	0	0	0
Vascular (extracardiac) disorders		1	0.03	1	0	0	0
	THROMBOSIS VENOUS DEEP￡	1	0.03	1	0	0	0
Total		17	0.54	22	0	0	0
Dictionary: WHOART version 092
♦Duplicated Count
￡Included Term
