# Supplementary material for: Safety and effectiveness of intra-articular injection of a highly cross-linked hyaluronic acid, LBSA0103 (Synovian): Results from a post-marketing surveillance study in South Korea
Source: PLoS One. 2023 Jun 22;18(6):e0287222. doi: 10.1371/journal.pone.0287222 (PMC10287010; doi:10.1371/journal.pone.0287222)
Supplement: S3 Table — (XLSX) [file pone.0287222.s004.xlsx]

## Sheet: Table 3
Supplementary Table 3. Unexpected Adverse Events and Unexpected Adverse Drug Reactions in Overall Population
System Organ Class / Preferred Term(or Included Term)		Safety Set (N=3140)
		Unexpected adverse events			Unexpected adverse drug reactionss
		No. of Subjects		No. of events	No. of Subjects		No. of events
		n♦	(%)	[case]	n♦	(%)	[case]
Gastro-intestinal system disorders		23	0.73	24	1	0.03	1
	ABDOMINAL PAIN	6	0.19	6	0	0	0
	GASTRITIS	5	0.16	5	0	0	0
	DIARRHOEA	3	0.1	3	0	0	0
	FULLNESS ABDOMINAL￡	2	0.06	2	1	0.03	1
	CONSTIPATION	2	0.06	2	0	0	0
	VOMITING	1	0.03	1	0	0	0
	BLOOD IN STOOL￡	1	0.03	1	0	0	0
	REFLUX OESOPHAGITIS￡	1	0.03	1	0	0	0
	GASTRIC ULCER	1	0.03	1	0	0	0
	GASTROENTERITIS	1	0.03	1	0	0	0
	TOOTH CARIES	1	0.03	1	0	0	0
Musculo-skeletal system disorders		21	0.67	22	0	0	0
	TENDINITIS	6	0.19	6	0	0	0
	BODY ACHING￡	3	0.1	3	0	0	0
	FRACTURE	2	0.06	2	0	0	0
	PAIN NECK/SHOULDER￡	2	0.06	2	0	0	0
	TRIGGER FINGER￡	2	0.06	2	0	0	0
	FIBROMYALGIA	1	0.03	2	0	0	0
	TENDON INJURY￡	1	0.03	1	0	0	0
	TENOSYNOVITIS	1	0.03	1	0	0	0
	MYALGIA	1	0.03	1	0	0	0
	CARTILAGE DAMAGE	1	0.03	1	0	0	0
	DEFORMITY SPINE￡	1	0.03	1	0	0	0
Application site disorders		11	0.35	11	8	0.25	8
	INJECTION SITE REACTION	9	0.29	9	6	0.19	6
	JOINT STIFFNESS￡	1	0.03	1	1	0.03	1
	INJECTION SITE RASH	1	0.03	1	1	0.03	1
Body as a whole - general disorders		10	0.32	11	2	0.06	2
	OEDEMA	3	0.1	3	0	0	0
	OEDEMA LEGS￡	2	0.06	2	1	0.03	1
	CHEST PAIN	2	0.06	2	0	0	0
	HEAVINESS IN LIMBS￡	1	0.03	1	1	0.03	1
	ALLERGIC REACTION	1	0.03	1	0	0	0
	OEDEMA GENERALISED	1	0.03	1	0	0	0
	WEAKNESS GENERALIZED￡	1	0.03	1	0	0	0
Psychiatric disorders		7	0.22	8	0	0	0
	DEPRESSION	2	0.06	2	0	0	0
	FEELING STRANGE￡	2	0.06	2	0	0	0
	SLEEPLESSNESS￡	1	0.03	1	0	0	0
	DELIRIUM	1	0.03	1	0	0	0
	ANOREXIA	1	0.03	1	0	0	0
	SOMNOLENCE	1	0.03	1	0	0	0
Skin and appendages disorders		7	0.22	7	1	0.03	1
	SKIN DISORDER	3	0.1	3	0	0	0
	PRURITUS	2	0.06	2	1	0.03	1
	ECZEMA	1	0.03	1	0	0	0
	DERMATITIS CONTACT	1	0.03	1	0	0	0
Respiratory system disorders		7	0.22	7	1	0.03	1
	DYSPNOEA	2	0.06	2	1	0.03	1
	PNEUMONIA	2	0.06	2	0	0	0
	COUGHING	1	0.03	1	0	0	0
	RHINITIS	1	0.03	1	0	0	0
	RESPIRATORY DISORDER	1	0.03	1	0	0	0
Central & peripheral nervous system disorders		6	0.19	6	0	0	0
	SPINAL STENOSIS	2	0.06	2	0	0	0
	TENDON REFLEXES INCREASED￡	1	0.03	1	0	0	0
	POLYNEUROPATHY	1	0.03	1	0	0	0
	DYSARTHRIA￡	1	0.03	1	0	0	0
	PERCEPTION DISTURBANCE	1	0.03	1	0	0	0
Vision disorders		5	0.16	5	1	0.03	1
	HORDEOLUM￡	1	0.03	1	1	0.03	1
	KERATITIS	1	0.03	1	0	0	0
	CONJUNCTIVITIS	1	0.03	1	0	0	0
	EYE DISCHARGE￡	1	0.03	1	0	0	0
	LENTICULAR OPACITY￡	1	0.03	1	0	0	0
Neoplasms		5	0.16	5	0	0	0
	OVARIAN CARCINOMA	1	0.03	1	0	0	0
	ADENOSQUAMOUS CELL LUNG CANCER￡	1	0.03	1	0	0	0
	NEUROMA	1	0.03	1	0	0	0
	HEPATIC NEOPLASM MALIGNANT	1	0.03	1	0	0	0
	BREAST NEOPLASM MALIGNANT FEMALE	1	0.03	1	0	0	0
Liver and biliary system disorders		4	0.13	4	0	0	0
	AST INCREASED￡	1	0.03	1	0	0	0
	HEPATIC FAILURE	1	0.03	1	0	0	0
	HEPATITIS	1	0.03	1	0	0	0
	LIVER FUNCTION TESTS ABNORMAL NOS￡	1	0.03	1	0	0	0
Urinary system disorders		3	0.1	3	1	0.03	1
	URINARY FREQUENCY	1	0.03	1	1	0.03	1
	FACE OEDEMA	1	0.03	1	0	0	0
	URINARY TRACT INFECTION	1	0.03	1	0	0	0
Cardiovascular disorders, general		3	0.1	3	0	0	0
	HYPERTENSION	1	0.03	1	0	0	0
	HEART DISORDER	1	0.03	1	0	0	0
	HYPOTENSION	1	0.03	1	0	0	0
Resistance mechanism disorders		2	0.06	2	0	0	0
	HERPES ZOSTER	1	0.03	1	0	0	0
	INFECTION BACTERIAL	1	0.03	1	0	0	0
Vascular (extracardiac) disorders		2	0.06	2	0	0	0
	ARTERIOSCLEROSIS	1	0.03	1	0	0	0
	THROMBOSIS VENOUS DEEP￡	1	0.03	1	0	0	0
Metabolic and nutritional disorders		1	0.03	1	0	0	0
	BLOOD GLUCOSE ABNORMAL￡	1	0.03	1	0	0	0
White cell and RES* disorders		1	0.03	1	0	0	0
	LEUCOPENIA	1	0.03	1	0	0	0
Reproductive disorders, female		1	0.03	1	0	0	0
	CERVICAL DYSPLASIA	1	0.03	1	0	0	0
Heart rate and rhythm disorders		1	0.03	1	0	0	0
	CARDIAC ARREST	1	0.03	1	0	0	0
Hearing and vestibular disorders		1	0.03	1	0	0	0
	TINNITUS	1	0.03	1	0	0	0
Secondary terms - events		8	0.25	8	0	0	0
	CONCUSSION	2	0.06	2	0	0	0
	DECUBITUS ULCER	2	0.06	2	0	0	0
	ARTHROPLASTY KNEE￡	1	0.03	1	0	0	0
	BITE	1	0.03	1	0	0	0
	POST-OPERATIVE WOUND INFECTION	1	0.03	1	0	0	0
	ALLERGY TO PLANTS￡	1	0.03	1	0	0	0
Total		114	3.63	133	13	0.41	15
Dictionary: WHOART version 092
♦Duplicated Count
￡Included Term
