# Supplementary material for: Safety and effectiveness of intra-articular injection of a highly cross-linked hyaluronic acid, LBSA0103 (Synovian): Results from a post-marketing surveillance study in South Korea
Source: PLoS One. 2023 Jun 22;18(6):e0287222. doi: 10.1371/journal.pone.0287222 (PMC10287010; doi:10.1371/journal.pone.0287222)
Supplement: S4 Table — (XLSX) [file pone.0287222.s005.xlsx]

## Sheet: Table 4
Supplementary Table 4. Outcomes of Adverse Events in Overall Population
System Organ Class / Preferred Term(or Included Term)		Completely recovered			Recovered with sequelae			Recovering			Not recovered			Unknown			Total
		n♦	(%)	[case]	n♦	(%)	[case]	n♦	(%)	[case]	n♦	(%)	[case]	n♦	(%)	[case]	n♦	(%)	[case]
Application site disorders		101	3.22	104	0	0	0	4	0.13	5	3	0.1	3	2	0.06	2	110	3.5	114
	INJECTION SITE PAIN	74	2.36	74	0	0	0	3	0.1	3	3	0.1	3	1	0.03	1	81	2.58	81
	INJECTION SITE BURNING￡	14	0.45	14	0	0	0	0	0	0	0	0	0	0	0	0	14	0.45	14
	INJECTION SITE REACTION	7	0.22	7	0	0	0	1	0.03	1	0	0	0	1	0.03	1	9	0.29	9
	APPLICATION SITE OEDEMA	4	0.13	4	0	0	0	0	0	0	0	0	0	0	0	0	4	0.13	4
	INJECTION SITE SWELLING￡	4	0.13	4	0	0	0	0	0	0	0	0	0	0	0	0	4	0.13	4
	JOINT STIFFNESS￡	1	0.03	1	0	0	0	0	0	0	0	0	0	0	0	0	1	0.03	1
	INJECTION SITE RASH	0	0	0	0	0	0	1	0.03	1	0	0	0	0	0	0	1	0.03	1
Gastro-intestinal system disorders		22	0.7	24	0	0	0	4	0.13	4	0	0	0	5	0.16	6	31	0.99	34
	DYSPEPSIA	5	0.16	5	0	0	0	1	0.03	1	0	0	0	4	0.13	4	10	0.32	10
	ABDOMINAL PAIN	5	0.16	5	0	0	0	0	0	0	0	0	0	1	0.03	1	6	0.19	6
	GASTRITIS	4	0.13	4	0	0	0	1	0.03	1	0	0	0	0	0	0	5	0.16	5
	DIARRHOEA	3	0.1	3	0	0	0	0	0	0	0	0	0	0	0	0	3	0.1	3
	CONSTIPATION	1	0.03	1	0	0	0	0	0	0	0	0	0	1	0.03	1	2	0.06	2
	FULLNESS ABDOMINAL￡	2	0.06	2	0	0	0	0	0	0	0	0	0	0	0	0	2	0.06	2
	VOMITING	1	0.03	1	0	0	0	0	0	0	0	0	0	0	0	0	1	0.03	1
	BLOOD IN STOOL￡	1	0.03	1	0	0	0	0	0	0	0	0	0	0	0	0	1	0.03	1
	REFLUX OESOPHAGITIS￡	0	0	0	0	0	0	1	0.03	1	0	0	0	0	0	0	1	0.03	1
	GASTRIC ULCER	0	0	0	0	0	0	1	0.03	1	0	0	0	0	0	0	1	0.03	1
	GASTROENTERITIS	1	0.03	1	0	0	0	0	0	0	0	0	0	0	0	0	1	0.03	1
	TOOTH CARIES	1	0.03	1	0	0	0	0	0	0	0	0	0	0	0	0	1	0.03	1
Musculo-skeletal system disorders		22	0.7	23	0	0	0	2	0.06	2	1	0.03	1	4	0.13	4	29	0.92	30
	TENDINITIS	6	0.19	6	0	0	0	0	0	0	0	0	0	0	0	0	6	0.19	6
	ARTHRALGIA	3	0.1	3	0	0	0	0	0	0	0	0	0	2	0.06	2	5	0.16	5
	OSTEOARTHRITIS￡	2	0.06	2	0	0	0	1	0.03	1	0	0	0	0	0	0	3	0.1	3
	BODY ACHING￡	3	0.1	3	0	0	0	0	0	0	0	0	0	0	0	0	3	0.1	3
	FRACTURE	1	0.03	1	0	0	0	0	0	0	0	0	0	1	0.03	1	2	0.06	2
	PAIN NECK/SHOULDER￡	1	0.03	1	0	0	0	0	0	0	1	0.03	1	0	0	0	2	0.06	2
	TRIGGER FINGER￡	1	0.03	1	0	0	0	0	0	0	0	0	0	1	0.03	1	2	0.06	2
	FIBROMYALGIA	1	0.03	2	0	0	0	0	0	0	0	0	0	0	0	0	1	0.03	2
	TENDON INJURY￡	1	0.03	1	0	0	0	0	0	0	0	0	0	0	0	0	1	0.03	1
	TENOSYNOVITIS	0	0	0	0	0	0	1	0.03	1	0	0	0	0	0	0	1	0.03	1
	MYALGIA	1	0.03	1	0	0	0	0	0	0	0	0	0	0	0	0	1	0.03	1
	CARTILAGE DAMAGE	1	0.03	1	0	0	0	0	0	0	0	0	0	0	0	0	1	0.03	1
	DEFORMITY SPINE￡	1	0.03	1	0	0	0	0	0	0	0	0	0	0	0	0	1	0.03	1
Body as a whole - general disorders		15	0.48	17	0	0	0	1	0.03	1	2	0.06	2	5	0.16	5	23	0.73	25
	LOIN PAIN￡	4	0.13	4	0	0	0	0	0	0	1	0.03	1	1	0.03	1	6	0.19	6
	LEG PAIN	1	0.03	1	0	0	0	0	0	0	1	0.03	1	1	0.03	1	3	0.1	3
	OEDEMA	3	0.1	3	0	0	0	0	0	0	0	0	0	0	0	0	3	0.1	3
	CHEST PAIN	2	0.06	2	0	0	0	0	0	0	0	0	0	0	0	0	2	0.06	2
	OEDEMA LEGS￡	1	0.03	1	0	0	0	0	0	0	0	0	0	1	0.03	1	2	0.06	2
	BACK PAIN AGGRAVATED￡	1	0.03	1	0	0	0	1	0.03	1	0	0	0	0	0	0	2	0.06	2
	PAIN IN LIMB￡	1	0.03	1	0	0	0	0	0	0	0	0	0	0	0	0	1	0.03	1
	ALLERGIC REACTION	0	0	0	0	0	0	0	0	0	0	0	0	1	0.03	1	1	0.03	1
	FEVER	1	0.03	1	0	0	0	0	0	0	0	0	0	0	0	0	1	0.03	1
	OEDEMA GENERALISED	1	0.03	1	0	0	0	0	0	0	0	0	0	0	0	0	1	0.03	1
	WEAKNESS GENERALIZED￡	1	0.03	1	0	0	0	0	0	0	0	0	0	0	0	0	1	0.03	1
	PAIN	0	0	0	0	0	0	0	0	0	0	0	0	1	0.03	1	1	0.03	1
	HEAVINESS IN LIMBS￡	1	0.03	1	0	0	0	0	0	0	0	0	0	0	0	0	1	0.03	1
Central & peripheral nervous system disorders		12	0.38	12	0	0	0	2	0.06	2	2	0.06	2	1	0.03	1	17	0.54	17
	DYSAESTHESIA	4	0.13	4	0	0	0	0	0	0	1	0.03	1	0	0	0	5	0.16	5
	HEADACHE	1	0.03	1	0	0	0	0	0	0	1	0.03	1	1	0.03	1	3	0.1	3
	DIZZINESS	3	0.1	3	0	0	0	0	0	0	0	0	0	0	0	0	3	0.1	3
	SPINAL STENOSIS	2	0.06	2	0	0	0	0	0	0	0	0	0	0	0	0	2	0.06	2
	TENDON REFLEXES INCREASED￡	0	0	0	0	0	0	1	0.03	1	0	0	0	0	0	0	1	0.03	1
	POLYNEUROPATHY	1	0.03	1	0	0	0	0	0	0	0	0	0	0	0	0	1	0.03	1
	DYSARTHRIA￡	1	0.03	1	0	0	0	0	0	0	0	0	0	0	0	0	1	0.03	1
	PERCEPTION DISTURBANCE	0	0	0	0	0	0	1	0.03	1	0	0	0	0	0	0	1	0.03	1
Respiratory system disorders		13	0.41	13	0	0	0	1	0.03	1	1	0.03	1	2	0.06	2	17	0.54	17
	COMMON COLD￡	4	0.13	4	0	0	0	1	0.03	1	0	0	0	1	0.03	1	6	0.19	6
	UPPER RESPIRATORY TRACT INFECTION	2	0.06	2	0	0	0	0	0	0	0	0	0	1	0.03	1	3	0.1	3
	PNEUMONIA	1	0.03	1	0	0	0	0	0	0	1	0.03	1	0	0	0	2	0.06	2
	DYSPNOEA	2	0.06	2	0	0	0	0	0	0	0	0	0	0	0	0	2	0.06	2
	BRONCHITIS	1	0.03	1	0	0	0	0	0	0	0	0	0	0	0	0	1	0.03	1
	COUGHING	1	0.03	1	0	0	0	0	0	0	0	0	0	0	0	0	1	0.03	1
	RHINITIS	1	0.03	1	0	0	0	0	0	0	0	0	0	0	0	0	1	0.03	1
	RESPIRATORY DISORDER	1	0.03	1	0	0	0	0	0	0	0	0	0	0	0	0	1	0.03	1
Skin and appendages disorders		7	0.22	7	0	0	0	2	0.06	2	0	0	0	1	0.03	1	10	0.32	10
	SKIN DISORDER	3	0.1	3	0	0	0	0	0	0	0	0	0	0	0	0	3	0.1	3
	PRURITUS	2	0.06	2	0	0	0	0	0	0	0	0	0	0	0	0	2	0.06	2
	URTICARIA	1	0.03	1	0	0	0	1	0.03	1	0	0	0	0	0	0	2	0.06	2
	ECZEMA	1	0.03	1	0	0	0	0	0	0	0	0	0	0	0	0	1	0.03	1
	DERMATITIS CONTACT	0	0	0	0	0	0	1	0.03	1	0	0	0	0	0	0	1	0.03	1
	ERYTHEMA￡	0	0	0	0	0	0	0	0	0	0	0	0	1	0.03	1	1	0.03	1
Psychiatric disorders		2	0.06	2	0	0	0	2	0.06	2	3	0.1	3	1	0.03	1	7	0.22	8
	DEPRESSION	1	0.03	1	0	0	0	0	0	0	1	0.03	1	0	0	0	2	0.06	2
	FEELING STRANGE￡	0	0	0	0	0	0	2	0.06	2	0	0	0	0	0	0	2	0.06	2
	SLEEPLESSNESS￡	0	0	0	0	0	0	0	0	0	1	0.03	1	0	0	0	1	0.03	1
	DELIRIUM	0	0	0	0	0	0	0	0	0	0	0	0	1	0.03	1	1	0.03	1
	ANOREXIA	1	0.03	1	0	0	0	0	0	0	0	0	0	0	0	0	1	0.03	1
	SOMNOLENCE	0	0	0	0	0	0	0	0	0	1	0.03	1	0	0	0	1	0.03	1
Vision disorders		3	0.1	3	0	0	0	1	0.03	1	1	0.03	1	0	0	0	5	0.16	5
	KERATITIS	1	0.03	1	0	0	0	0	0	0	0	0	0	0	0	0	1	0.03	1
	CONJUNCTIVITIS	1	0.03	1	0	0	0	0	0	0	0	0	0	0	0	0	1	0.03	1
	EYE DISCHARGE￡	0	0	0	0	0	0	1	0.03	1	0	0	0	0	0	0	1	0.03	1
	HORDEOLUM￡	1	0.03	1	0	0	0	0	0	0	0	0	0	0	0	0	1	0.03	1
	LENTICULAR OPACITY￡	0	0	0	0	0	0	0	0	0	1	0.03	1	0	0	0	1	0.03	1
Neoplasms		1	0.03	1	0	0	0	0	0	0	4	0.13	4	0	0	0	5	0.16	5
	OVARIAN CARCINOMA	0	0	0	0	0	0	0	0	0	1	0.03	1	0	0	0	1	0.03	1
	ADENOSQUAMOUS CELL LUNG CANCER￡	0	0	0	0	0	0	0	0	0	1	0.03	1	0	0	0	1	0.03	1
	NEUROMA	0	0	0	0	0	0	0	0	0	1	0.03	1	0	0	0	1	0.03	1
	HEPATIC NEOPLASM MALIGNANT	1	0.03	1	0	0	0	0	0	0	0	0	0	0	0	0	1	0.03	1
	BREAST NEOPLASM MALIGNANT FEMALE	0	0	0	0	0	0	0	0	0	1	0.03	1	0	0	0	1	0.03	1
Liver and biliary system disorders		3	0.1	3	0	0	0	0	0	0	1	0.03	1	0	0	0	4	0.13	4
	AST INCREASED￡	1	0.03	1	0	0	0	0	0	0	0	0	0	0	0	0	1	0.03	1
	HEPATIC FAILURE	1	0.03	1	0	0	0	0	0	0	0	0	0	0	0	0	1	0.03	1
	HEPATITIS	1	0.03	1	0	0	0	0	0	0	0	0	0	0	0	0	1	0.03	1
	LIVER FUNCTION TESTS ABNORMAL NOS￡	0	0	0	0	0	0	0	0	0	1	0.03	1	0	0	0	1	0.03	1
Urinary system disorders		3	0.1	3	0	0	0	0	0	0	0	0	0	0	0	0	3	0.1	3
	URINARY FREQUENCY	1	0.03	1	0	0	0	0	0	0	0	0	0	0	0	0	1	0.03	1
	FACE OEDEMA	1	0.03	1	0	0	0	0	0	0	0	0	0	0	0	0	1	0.03	1
	URINARY TRACT INFECTION	1	0.03	1	0	0	0	0	0	0	0	0	0	0	0	0	1	0.03	1
Cardiovascular disorders, general		1	0.03	1	0	0	0	2	0.06	2	0	0	0	0	0	0	3	0.1	3
	HYPERTENSION	0	0	0	0	0	0	1	0.03	1	0	0	0	0	0	0	1	0.03	1
	HEART DISORDER	0	0	0	0	0	0	1	0.03	1	0	0	0	0	0	0	1	0.03	1
	HYPOTENSION	1	0.03	1	0	0	0	0	0	0	0	0	0	0	0	0	1	0.03	1
Resistance mechanism disorders		2	0.06	2	0	0	0	0	0	0	0	0	0	0	0	0	2	0.06	2
	HERPES ZOSTER	1	0.03	1	0	0	0	0	0	0	0	0	0	0	0	0	1	0.03	1
	INFECTION BACTERIAL	1	0.03	1	0	0	0	0	0	0	0	0	0	0	0	0	1	0.03	1
Vascular (extracardiac) disorders		0	0	0	0	0	0	1	0.03	1	0	0	0	1	0.03	1	2	0.06	2
	ARTERIOSCLEROSIS	0	0	0	0	0	0	0	0	0	0	0	0	1	0.03	1	1	0.03	1
	THROMBOSIS VENOUS DEEP￡	0	0	0	0	0	0	1	0.03	1	0	0	0	0	0	0	1	0.03	1
Metabolic and nutritional disorders		1	0.03	1	0	0	0	0	0	0	0	0	0	0	0	0	1	0.03	1
	BLOOD GLUCOSE ABNORMAL￡	1	0.03	1	0	0	0	0	0	0	0	0	0	0	0	0	1	0.03	1
White cell and RES* disorders		1	0.03	1	0	0	0	0	0	0	0	0	0	0	0	0	1	0.03	1
	LEUCOPENIA	1	0.03	1	0	0	0	0	0	0	0	0	0	0	0	0	1	0.03	1
Reproductive disorders, female		1	0.03	1	0	0	0	0	0	0	0	0	0	0	0	0	1	0.03	1
	CERVICAL DYSPLASIA	1	0.03	1	0	0	0	0	0	0	0	0	0	0	0	0	1	0.03	1
Heart rate and rhythm disorders		0	0	0	0	0	0	0	0	0	1	0.03	1	0	0	0	1	0.03	1
	CARDIAC ARREST	0	0	0	0	0	0	0	0	0	1	0.03	1	0	0	0	1	0.03	1
Hearing and vestibular disorders		0	0	0	0	0	0	1	0.03	1	0	0	0	0	0	0	1	0.03	1
	TINNITUS	0	0	0	0	0	0	1	0.03	1	0	0	0	0	0	0	1	0.03	1
Secondary terms - events		4	0.13	4	1	0.03	1	1	0.03	1	2	0.06	2	0	0	0	8	0.25	8
	CONCUSSION	1	0.03	1	1	0.03	1	0	0	0	0	0	0	0	0	0	2	0.06	2
	DECUBITUS ULCER	0	0	0	0	0	0	0	0	0	2	0.06	2	0	0	0	2	0.06	2
	ARTHROPLASTY KNEE￡	0	0	0	0	0	0	1	0.03	1	0	0	0	0	0	0	1	0.03	1
	BITE	1	0.03	1	0	0	0	0	0	0	0	0	0	0	0	0	1	0.03	1
	POST-OPERATIVE WOUND INFECTION	1	0.03	1	0	0	0	0	0	0	0	0	0	0	0	0	1	0.03	1
	ALLERGY TO PLANTS￡	1	0.03	1	0	0	0	0	0	0	0	0	0	0	0	0	1	0.03	1
Total		194	6.18	222	1	0.03	1	24	0.76	25	20	0.64	21	21	0.67	23	250	7.96	292
Dictionary: WHOART version 092
♦Duplicated Count
￡Included Term
