# Supplementary material for: Safety and effectiveness of intra-articular injection of a highly cross-linked hyaluronic acid, LBSA0103 (Synovian): Results from a post-marketing surveillance study in South Korea
Source: PLoS One. 2023 Jun 22;18(6):e0287222. doi: 10.1371/journal.pone.0287222 (PMC10287010; doi:10.1371/journal.pone.0287222)
Supplement: S5 Table — (XLSX) [file pone.0287222.s006.xlsx]

## Sheet: Table 5
Supplementary Table 5. Causality of Adverse Events in Overall Population
System Organ Class / Preferred Term(or Included Term)		Certain			Probable /Likely			Possible			Conditional /Unclassified			Unassessable /Unclassifiable			Unlikely			Total
		n♦	(%)	[case]	n♦	(%)	[case]	n♦	(%)	[case]	n♦	(%)	[case]	n♦	(%)	[case]	n♦	(%)	[case]	n♦	(%)	[case]
Application site disorders		7	0.22	7	12	0.38	13	68	2.17	70	4	0.13	5	0	0	0	19	0.61	19	110	3.5	114
	INJECTION SITE PAIN	6	0.19	6	11	0.35	11	49	1.56	49	3	0.1	3	0	0	0	12	0.38	12	81	2.58	81
	INJECTION SITE BURNING￡	1	0.03	1	1	0.03	1	10	0.32	10	1	0.03	1	0	0	0	1	0.03	1	14	0.45	14
	INJECTION SITE REACTION	0	0	0	0	0	0	5	0.16	5	1	0.03	1	0	0	0	3	0.1	3	9	0.29	9
	APPLICATION SITE OEDEMA	0	0	0	0	0	0	1	0.03	1	0	0	0	0	0	0	3	0.1	3	4	0.13	4
	INJECTION SITE SWELLING￡	0	0	0	1	0.03	1	3	0.1	3	0	0	0	0	0	0	0	0	0	4	0.13	4
	JOINT STIFFNESS￡	0	0	0	0	0	0	1	0.03	1	0	0	0	0	0	0	0	0	0	1	0.03	1
	INJECTION SITE RASH	0	0	0	0	0	0	1	0.03	1	0	0	0	0	0	0	0	0	0	1	0.03	1
Gastro-intestinal system disorders		0	0	0	0	0	0	1	0.03	2	0	0	0	0	0	0	30	0.96	32	31	0.99	34
	DYSPEPSIA	0	0	0	0	0	0	1	0.03	1	0	0	0	0	0	0	9	0.29	9	10	0.32	10
	ABDOMINAL PAIN	0	0	0	0	0	0	0	0	0	0	0	0	0	0	0	6	0.19	6	6	0.19	6
	GASTRITIS	0	0	0	0	0	0	0	0	0	0	0	0	0	0	0	5	0.16	5	5	0.16	5
	DIARRHOEA	0	0	0	0	0	0	0	0	0	0	0	0	0	0	0	3	0.1	3	3	0.1	3
	CONSTIPATION	0	0	0	0	0	0	0	0	0	0	0	0	0	0	0	2	0.06	2	2	0.06	2
	FULLNESS ABDOMINAL￡	0	0	0	0	0	0	1	0.03	1	0	0	0	0	0	0	1	0.03	1	2	0.06	2
	VOMITING	0	0	0	0	0	0	0	0	0	0	0	0	0	0	0	1	0.03	1	1	0.03	1
	BLOOD IN STOOL￡	0	0	0	0	0	0	0	0	0	0	0	0	0	0	0	1	0.03	1	1	0.03	1
	REFLUX OESOPHAGITIS￡	0	0	0	0	0	0	0	0	0	0	0	0	0	0	0	1	0.03	1	1	0.03	1
	GASTRIC ULCER	0	0	0	0	0	0	0	0	0	0	0	0	0	0	0	1	0.03	1	1	0.03	1
	GASTROENTERITIS	0	0	0	0	0	0	0	0	0	0	0	0	0	0	0	1	0.03	1	1	0.03	1
	TOOTH CARIES	0	0	0	0	0	0	0	0	0	0	0	0	0	0	0	1	0.03	1	1	0.03	1
Musculo-skeletal system disorders		0	0	0	0	0	0	0	0	0	0	0	0	1	0.03	1	28	0.89	29	29	0.92	30
	TENDINITIS	0	0	0	0	0	0	0	0	0	0	0	0	0	0	0	6	0.19	6	6	0.19	6
	ARTHRALGIA	0	0	0	0	0	0	0	0	0	0	0	0	1	0.03	1	4	0.13	4	5	0.16	5
	OSTEOARTHRITIS￡	0	0	0	0	0	0	0	0	0	0	0	0	0	0	0	3	0.1	3	3	0.1	3
	BODY ACHING￡	0	0	0	0	0	0	0	0	0	0	0	0	0	0	0	3	0.1	3	3	0.1	3
	FRACTURE	0	0	0	0	0	0	0	0	0	0	0	0	0	0	0	2	0.06	2	2	0.06	2
	PAIN NECK/SHOULDER￡	0	0	0	0	0	0	0	0	0	0	0	0	0	0	0	2	0.06	2	2	0.06	2
	TRIGGER FINGER￡	0	0	0	0	0	0	0	0	0	0	0	0	0	0	0	2	0.06	2	2	0.06	2
	FIBROMYALGIA	0	0	0	0	0	0	0	0	0	0	0	0	0	0	0	1	0.03	2	1	0.03	2
	TENDON INJURY￡	0	0	0	0	0	0	0	0	0	0	0	0	0	0	0	1	0.03	1	1	0.03	1
	TENOSYNOVITIS	0	0	0	0	0	0	0	0	0	0	0	0	0	0	0	1	0.03	1	1	0.03	1
	MYALGIA	0	0	0	0	0	0	0	0	0	0	0	0	0	0	0	1	0.03	1	1	0.03	1
	CARTILAGE DAMAGE	0	0	0	0	0	0	0	0	0	0	0	0	0	0	0	1	0.03	1	1	0.03	1
	DEFORMITY SPINE￡	0	0	0	0	0	0	0	0	0	0	0	0	0	0	0	1	0.03	1	1	0.03	1
Body as a whole - general disorders		0	0	0	0	0	0	3	0.1	3	0	0	0	1	0.03	1	20	0.64	21	23	0.73	25
	LOIN PAIN￡	0	0	0	0	0	0	0	0	0	0	0	0	0	0	0	6	0.19	6	6	0.19	6
	LEG PAIN	0	0	0	0	0	0	1	0.03	1	0	0	0	0	0	0	2	0.06	2	3	0.1	3
	OEDEMA	0	0	0	0	0	0	0	0	0	0	0	0	0	0	0	3	0.1	3	3	0.1	3
	CHEST PAIN	0	0	0	0	0	0	0	0	0	0	0	0	0	0	0	2	0.06	2	2	0.06	2
	OEDEMA LEGS￡	0	0	0	0	0	0	0	0	0	0	0	0	1	0.03	1	1	0.03	1	2	0.06	2
	BACK PAIN AGGRAVATED￡	0	0	0	0	0	0	0	0	0	0	0	0	0	0	0	2	0.06	2	2	0.06	2
	PAIN IN LIMB￡	0	0	0	0	0	0	1	0.03	1	0	0	0	0	0	0	0	0	0	1	0.03	1
	ALLERGIC REACTION	0	0	0	0	0	0	0	0	0	0	0	0	0	0	0	1	0.03	1	1	0.03	1
	FEVER	0	0	0	0	0	0	0	0	0	0	0	0	0	0	0	1	0.03	1	1	0.03	1
	OEDEMA GENERALISED	0	0	0	0	0	0	0	0	0	0	0	0	0	0	0	1	0.03	1	1	0.03	1
	WEAKNESS GENERALIZED￡	0	0	0	0	0	0	0	0	0	0	0	0	0	0	0	1	0.03	1	1	0.03	1
	PAIN	0	0	0	0	0	0	0	0	0	0	0	0	0	0	0	1	0.03	1	1	0.03	1
	HEAVINESS IN LIMBS￡	0	0	0	0	0	0	1	0.03	1	0	0	0	0	0	0	0	0	0	1	0.03	1
Central & peripheral nervous system disorders		0	0	0	1	0.03	1	1	0.03	1	0	0	0	0	0	0	15	0.48	15	17	0.54	17
	DYSAESTHESIA	0	0	0	1	0.03	1	1	0.03	1	0	0	0	0	0	0	3	0.1	3	5	0.16	5
	HEADACHE	0	0	0	0	0	0	0	0	0	0	0	0	0	0	0	3	0.1	3	3	0.1	3
	DIZZINESS	0	0	0	0	0	0	0	0	0	0	0	0	0	0	0	3	0.1	3	3	0.1	3
	SPINAL STENOSIS	0	0	0	0	0	0	0	0	0	0	0	0	0	0	0	2	0.06	2	2	0.06	2
	TENDON REFLEXES INCREASED￡	0	0	0	0	0	0	0	0	0	0	0	0	0	0	0	1	0.03	1	1	0.03	1
	POLYNEUROPATHY	0	0	0	0	0	0	0	0	0	0	0	0	0	0	0	1	0.03	1	1	0.03	1
	DYSARTHRIA￡	0	0	0	0	0	0	0	0	0	0	0	0	0	0	0	1	0.03	1	1	0.03	1
	PERCEPTION DISTURBANCE	0	0	0	0	0	0	0	0	0	0	0	0	0	0	0	1	0.03	1	1	0.03	1
Respiratory system disorders		0	0	0	0	0	0	1	0.03	1	0	0	0	0	0	0	16	0.51	16	17	0.54	17
	COMMON COLD￡	0	0	0	0	0	0	0	0	0	0	0	0	0	0	0	6	0.19	6	6	0.19	6
	UPPER RESPIRATORY TRACT INFECTION	0	0	0	0	0	0	0	0	0	0	0	0	0	0	0	3	0.1	3	3	0.1	3
	PNEUMONIA	0	0	0	0	0	0	0	0	0	0	0	0	0	0	0	2	0.06	2	2	0.06	2
	DYSPNOEA	0	0	0	0	0	0	1	0.03	1	0	0	0	0	0	0	1	0.03	1	2	0.06	2
	BRONCHITIS	0	0	0	0	0	0	0	0	0	0	0	0	0	0	0	1	0.03	1	1	0.03	1
	COUGHING	0	0	0	0	0	0	0	0	0	0	0	0	0	0	0	1	0.03	1	1	0.03	1
	RHINITIS	0	0	0	0	0	0	0	0	0	0	0	0	0	0	0	1	0.03	1	1	0.03	1
	RESPIRATORY DISORDER	0	0	0	0	0	0	0	0	0	0	0	0	0	0	0	1	0.03	1	1	0.03	1
Skin and appendages disorders		0	0	0	0	0	0	1	0.03	1	0	0	0	0	0	0	9	0.29	9	10	0.32	10
	SKIN DISORDER	0	0	0	0	0	0	0	0	0	0	0	0	0	0	0	3	0.1	3	3	0.1	3
	PRURITUS	0	0	0	0	0	0	1	0.03	1	0	0	0	0	0	0	1	0.03	1	2	0.06	2
	URTICARIA	0	0	0	0	0	0	0	0	0	0	0	0	0	0	0	2	0.06	2	2	0.06	2
	ECZEMA	0	0	0	0	0	0	0	0	0	0	0	0	0	0	0	1	0.03	1	1	0.03	1
	DERMATITIS CONTACT	0	0	0	0	0	0	0	0	0	0	0	0	0	0	0	1	0.03	1	1	0.03	1
	ERYTHEMA￡	0	0	0	0	0	0	0	0	0	0	0	0	0	0	0	1	0.03	1	1	0.03	1
Psychiatric disorders		0	0	0	0	0	0	0	0	0	0	0	0	0	0	0	7	0.22	8	7	0.22	8
	DEPRESSION	0	0	0	0	0	0	0	0	0	0	0	0	0	0	0	2	0.06	2	2	0.06	2
	FEELING STRANGE￡	0	0	0	0	0	0	0	0	0	0	0	0	0	0	0	2	0.06	2	2	0.06	2
	SLEEPLESSNESS￡	0	0	0	0	0	0	0	0	0	0	0	0	0	0	0	1	0.03	1	1	0.03	1
	DELIRIUM	0	0	0	0	0	0	0	0	0	0	0	0	0	0	0	1	0.03	1	1	0.03	1
	ANOREXIA	0	0	0	0	0	0	0	0	0	0	0	0	0	0	0	1	0.03	1	1	0.03	1
	SOMNOLENCE	0	0	0	0	0	0	0	0	0	0	0	0	0	0	0	1	0.03	1	1	0.03	1
Vision disorders		0	0	0	0	0	0	0	0	0	1	0.03	1	0	0	0	4	0.13	4	5	0.16	5
	KERATITIS	0	0	0	0	0	0	0	0	0	0	0	0	0	0	0	1	0.03	1	1	0.03	1
	CONJUNCTIVITIS	0	0	0	0	0	0	0	0	0	0	0	0	0	0	0	1	0.03	1	1	0.03	1
	EYE DISCHARGE￡	0	0	0	0	0	0	0	0	0	0	0	0	0	0	0	1	0.03	1	1	0.03	1
	HORDEOLUM￡	0	0	0	0	0	0	0	0	0	1	0.03	1	0	0	0	0	0	0	1	0.03	1
	LENTICULAR OPACITY￡	0	0	0	0	0	0	0	0	0	0	0	0	0	0	0	1	0.03	1	1	0.03	1
Neoplasms		0	0	0	0	0	0	0	0	0	0	0	0	0	0	0	5	0.16	5	5	0.16	5
	OVARIAN CARCINOMA	0	0	0	0	0	0	0	0	0	0	0	0	0	0	0	1	0.03	1	1	0.03	1
	ADENOSQUAMOUS CELL LUNG CANCER￡	0	0	0	0	0	0	0	0	0	0	0	0	0	0	0	1	0.03	1	1	0.03	1
	NEUROMA	0	0	0	0	0	0	0	0	0	0	0	0	0	0	0	1	0.03	1	1	0.03	1
	HEPATIC NEOPLASM MALIGNANT	0	0	0	0	0	0	0	0	0	0	0	0	0	0	0	1	0.03	1	1	0.03	1
	BREAST NEOPLASM MALIGNANT FEMALE	0	0	0	0	0	0	0	0	0	0	0	0	0	0	0	1	0.03	1	1	0.03	1
Liver and biliary system disorders		0	0	0	0	0	0	0	0	0	0	0	0	0	0	0	4	0.13	4	4	0.13	4
	AST INCREASED￡	0	0	0	0	0	0	0	0	0	0	0	0	0	0	0	1	0.03	1	1	0.03	1
	HEPATIC FAILURE	0	0	0	0	0	0	0	0	0	0	0	0	0	0	0	1	0.03	1	1	0.03	1
	HEPATITIS	0	0	0	0	0	0	0	0	0	0	0	0	0	0	0	1	0.03	1	1	0.03	1
	LIVER FUNCTION TESTS ABNORMAL NOS￡	0	0	0	0	0	0	0	0	0	0	0	0	0	0	0	1	0.03	1	1	0.03	1
Urinary system disorders		0	0	0	0	0	0	1	0.03	1	0	0	0	0	0	0	2	0.06	2	3	0.1	3
	URINARY FREQUENCY	0	0	0	0	0	0	1	0.03	1	0	0	0	0	0	0	0	0	0	1	0.03	1
	FACE OEDEMA	0	0	0	0	0	0	0	0	0	0	0	0	0	0	0	1	0.03	1	1	0.03	1
	URINARY TRACT INFECTION	0	0	0	0	0	0	0	0	0	0	0	0	0	0	0	1	0.03	1	1	0.03	1
Cardiovascular disorders, general		0	0	0	0	0	0	0	0	0	0	0	0	0	0	0	3	0.1	3	3	0.1	3
	HYPERTENSION	0	0	0	0	0	0	0	0	0	0	0	0	0	0	0	1	0.03	1	1	0.03	1
	HEART DISORDER	0	0	0	0	0	0	0	0	0	0	0	0	0	0	0	1	0.03	1	1	0.03	1
	HYPOTENSION	0	0	0	0	0	0	0	0	0	0	0	0	0	0	0	1	0.03	1	1	0.03	1
Resistance mechanism disorders		0	0	0	0	0	0	0	0	0	0	0	0	0	0	0	2	0.06	2	2	0.06	2
	HERPES ZOSTER	0	0	0	0	0	0	0	0	0	0	0	0	0	0	0	1	0.03	1	1	0.03	1
	INFECTION BACTERIAL	0	0	0	0	0	0	0	0	0	0	0	0	0	0	0	1	0.03	1	1	0.03	1
Vascular (extracardiac) disorders		0	0	0	0	0	0	0	0	0	0	0	0	0	0	0	2	0.06	2	2	0.06	2
	ARTERIOSCLEROSIS	0	0	0	0	0	0	0	0	0	0	0	0	0	0	0	1	0.03	1	1	0.03	1
	THROMBOSIS VENOUS DEEP￡	0	0	0	0	0	0	0	0	0	0	0	0	0	0	0	1	0.03	1	1	0.03	1
Metabolic and nutritional disorders		0	0	0	0	0	0	0	0	0	0	0	0	0	0	0	1	0.03	1	1	0.03	1
	BLOOD GLUCOSE ABNORMAL￡	0	0	0	0	0	0	0	0	0	0	0	0	0	0	0	1	0.03	1	1	0.03	1
White cell and RES* disorders		0	0	0	0	0	0	0	0	0	0	0	0	0	0	0	1	0.03	1	1	0.03	1
	LEUCOPENIA	0	0	0	0	0	0	0	0	0	0	0	0	0	0	0	1	0.03	1	1	0.03	1
Reproductive disorders, female		0	0	0	0	0	0	0	0	0	0	0	0	0	0	0	1	0.03	1	1	0.03	1
	CERVICAL DYSPLASIA	0	0	0	0	0	0	0	0	0	0	0	0	0	0	0	1	0.03	1	1	0.03	1
Heart rate and rhythm disorders		0	0	0	0	0	0	0	0	0	0	0	0	0	0	0	1	0.03	1	1	0.03	1
	CARDIAC ARREST	0	0	0	0	0	0	0	0	0	0	0	0	0	0	0	1	0.03	1	1	0.03	1
Hearing and vestibular disorders		0	0	0	0	0	0	0	0	0	0	0	0	0	0	0	1	0.03	1	1	0.03	1
	TINNITUS	0	0	0	0	0	0	0	0	0	0	0	0	0	0	0	1	0.03	1	1	0.03	1
Secondary terms - events		0	0	0	0	0	0	0	0	0	0	0	0	0	0	0	8	0.25	8	8	0.25	8
	CONCUSSION	0	0	0	0	0	0	0	0	0	0	0	0	0	0	0	2	0.06	2	2	0.06	2
	DECUBITUS ULCER	0	0	0	0	0	0	0	0	0	0	0	0	0	0	0	2	0.06	2	2	0.06	2
	ARTHROPLASTY KNEE￡	0	0	0	0	0	0	0	0	0	0	0	0	0	0	0	1	0.03	1	1	0.03	1
	BITE	0	0	0	0	0	0	0	0	0	0	0	0	0	0	0	1	0.03	1	1	0.03	1
	POST-OPERATIVE WOUND INFECTION	0	0	0	0	0	0	0	0	0	0	0	0	0	0	0	1	0.03	1	1	0.03	1
	ALLERGY TO PLANTS￡	0	0	0	0	0	0	0	0	0	0	0	0	0	0	0	1	0.03	1	1	0.03	1
Total		7	0.22	7	13	0.41	14	73	2.32	79	5	0.16	6	2	0.06	2	158	5.03	184	250	7.96	292
Dictionary: WHOART version 092
♦Duplicated Count
￡Included Term
