# Supplementary material for: Safety and effectiveness of intra-articular injection of a highly cross-linked hyaluronic acid, LBSA0103 (Synovian): Results from a post-marketing surveillance study in South Korea
Source: PLoS One. 2023 Jun 22;18(6):e0287222. doi: 10.1371/journal.pone.0287222 (PMC10287010; doi:10.1371/journal.pone.0287222)
Supplement: S6 Table — (XLSX) [file pone.0287222.s007.xlsx]

## Sheet: Table 6
Supplementary Table 6. Summary of Adverse Events in Geriatrics
	Geriatrics (N=1530)
	No. of Subjects		95% CI[1]	No. of events
	n	(%)	[lower, upper]	[case]
Adverse Events(AE) - Total	142	9.28	[7.87, 10.85]	165
Adverse Events(AE) - Injection Site Reaction	62	4.05	[3.12, 5.16]	63
Adverse Events(AE) - Others	82	5.36	[4.28, 6.61]	102
Adverse Drug Reaction (ADR)[2]	51	3.33	[2.49, 4.36]	56
Serious Adverse Event (SAE)	11	0.72	[0.36, 1.28]	15
Serious Adverse Drug Reaction (SADR)	0	0	[0.00, 0.24]	0
Unexpected Adverse Events (Unexpected AE)	68	4.44	[3.47, 5.60]	82
Unexpected Adverse Drug Reaction (Unexpected ADR)	8	0.52	[0.23, 1.03]	10
[1]Clopper-Pearson Confidence Interval
[2] Assessment of ‘Certain’, ‘Probable/likely’, ‘Possible’, ‘Conditional/unclassified’, 'Unassessible/unclassifiable' is classified with ‘Reasonable possibility’ which considering Adverse Drug Reaction (ADR)
