# Supplementary material for: Safety and effectiveness of intra-articular injection of a highly cross-linked hyaluronic acid, LBSA0103 (Synovian): Results from a post-marketing surveillance study in South Korea
Source: PLoS One. 2023 Jun 22;18(6):e0287222. doi: 10.1371/journal.pone.0287222 (PMC10287010; doi:10.1371/journal.pone.0287222)
Supplement: S7 Table — (XLSX) [file pone.0287222.s008.xlsx]

## Sheet: Table 7
Supplementary Table 7. Adverse Events and Adverse Drug Reaction in Geriatrics
System Organ Class / Preferred Term(or Included Term)		Safety Set (N=1530)
		AE			ADR
		No. of Subjects		No. of events	No. of Subjects		No. of events
		n♦	(%)	[case]	n♦	(%)	[case]
Application site disorders		55	3.59	56	44	2.88	45
	INJECTION SITE PAIN	38	2.48	38	31	2.03	31
	INJECTION SITE REACTION	7	0.46	7	4	0.26	4
	INJECTION SITE BURNING￡	6	0.39	6	5	0.33	5
	INJECTION SITE SWELLING￡	4	0.26	4	4	0.26	4
	APPLICATION SITE OEDEMA	1	0.07	1	1	0.07	1
Gastro-intestinal system disorders		22	1.44	25	1	0.07	2
	DYSPEPSIA	6	0.39	6	1	0.07	1
	ABDOMINAL PAIN	5	0.33	5	0	0	0
	GASTRITIS	5	0.33	5	0	0	0
	FULLNESS ABDOMINAL￡	2	0.13	2	1	0.07	1
	CONSTIPATION	2	0.13	2	0	0	0
	DIARRHOEA	2	0.13	2	0	0	0
	BLOOD IN STOOL￡	1	0.07	1	0	0	0
	GASTROENTERITIS	1	0.07	1	0	0	0
	TOOTH CARIES	1	0.07	1	0	0	0
Musculo-skeletal system disorders		14	0.92	14	0	0	0
	TENDINITIS	6	0.39	6	0	0	0
	TENDON INJURY￡	1	0.07	1	0	0	0
	TENOSYNOVITIS	1	0.07	1	0	0	0
	OSTEOARTHRITIS￡	1	0.07	1	0	0	0
	FRACTURE	1	0.07	1	0	0	0
	ARTHRALGIA	1	0.07	1	0	0	0
	PAIN NECK/SHOULDER￡	1	0.07	1	0	0	0
	BODY ACHING￡	1	0.07	1	0	0	0
	DEFORMITY SPINE￡	1	0.07	1	0	0	0
Body as a whole - general disorders		13	0.85	14	3	0.2	3
	BACK PAIN AGGRAVATED￡	2	0.13	2	0	0	0
	LOIN PAIN￡	2	0.13	2	0	0	0
	LEG PAIN	1	0.07	1	1	0.07	1
	PAIN IN LIMB￡	1	0.07	1	1	0.07	1
	HEAVINESS IN LIMBS￡	1	0.07	1	1	0.07	1
	CHEST PAIN	1	0.07	1	0	0	0
	OEDEMA LEGS￡	1	0.07	1	0	0	0
	OEDEMA	1	0.07	1	0	0	0
	ALLERGIC REACTION	1	0.07	1	0	0	0
	FEVER	1	0.07	1	0	0	0
	WEAKNESS GENERALIZED￡	1	0.07	1	0	0	0
	PAIN	1	0.07	1	0	0	0
Respiratory system disorders		13	0.85	13	1	0.07	1
	COMMON COLD￡	4	0.26	4	0	0	0
	UPPER RESPIRATORY TRACT INFECTION	3	0.2	3	0	0	0
	DYSPNOEA	2	0.13	2	1	0.07	1
	PNEUMONIA	2	0.13	2	0	0	0
	BRONCHITIS	1	0.07	1	0	0	0
	COUGHING	1	0.07	1	0	0	0
Central & peripheral nervous system disorders		12	0.78	12	2	0.13	2
	DYSAESTHESIA	4	0.26	4	2	0.13	2
	DIZZINESS	3	0.2	3	0	0	0
	POLYNEUROPATHY	1	0.07	1	0	0	0
	HEADACHE	1	0.07	1	0	0	0
	DYSARTHRIA￡	1	0.07	1	0	0	0
	PERCEPTION DISTURBANCE	1	0.07	1	0	0	0
	SPINAL STENOSIS	1	0.07	1	0	0	0
Psychiatric disorders		6	0.39	7	0	0	0
	DEPRESSION	2	0.13	2	0	0	0
	FEELING STRANGE￡	2	0.13	2	0	0	0
	SLEEPLESSNESS￡	1	0.07	1	0	0	0
	DELIRIUM	1	0.07	1	0	0	0
	SOMNOLENCE	1	0.07	1	0	0	0
Skin and appendages disorders		4	0.26	4	1	0.07	1
	PRURITUS	2	0.13	2	1	0.07	1
	URTICARIA	1	0.07	1	0	0	0
	ERYTHEMA￡	1	0.07	1	0	0	0
Urinary system disorders		3	0.2	3	1	0.07	1
	URINARY FREQUENCY	1	0.07	1	1	0.07	1
	FACE OEDEMA	1	0.07	1	0	0	0
	URINARY TRACT INFECTION	1	0.07	1	0	0	0
Vision disorders		3	0.2	3	1	0.07	1
	HORDEOLUM￡	1	0.07	1	1	0.07	1
	CONJUNCTIVITIS	1	0.07	1	0	0	0
	EYE DISCHARGE￡	1	0.07	1	0	0	0
Liver and biliary system disorders		2	0.13	2	0	0	0
	HEPATITIS	1	0.07	1	0	0	0
	LIVER FUNCTION TESTS ABNORMAL NOS￡	1	0.07	1	0	0	0
Neoplasms		2	0.13	2	0	0	0
	OVARIAN CARCINOMA	1	0.07	1	0	0	0
	ADENOSQUAMOUS CELL LUNG CANCER￡	1	0.07	1	0	0	0
Metabolic and nutritional disorders		1	0.07	1	0	0	0
	BLOOD GLUCOSE ABNORMAL￡	1	0.07	1	0	0	0
Resistance mechanism disorders		1	0.07	1	0	0	0
	HERPES ZOSTER	1	0.07	1	0	0	0
White cell and RES* disorders		1	0.07	1	0	0	0
	LEUCOPENIA	1	0.07	1	0	0	0
Heart rate and rhythm disorders		1	0.07	1	0	0	0
	CARDIAC ARREST	1	0.07	1	0	0	0
Cardiovascular disorders, general		1	0.07	1	0	0	0
	HYPOTENSION	1	0.07	1	0	0	0
Secondary terms - events		5	0.33	5	0	0	0
	DECUBITUS ULCER	2	0.13	2	0	0	0
	CONCUSSION	1	0.07	1	0	0	0
	ARTHROPLASTY KNEE￡	1	0.07	1	0	0	0
	POST-OPERATIVE WOUND INFECTION	1	0.07	1	0	0	0
Total		142	9.28	165	51	3.33	56
Dictionary: WHOART version 092
♦Duplicated Count
￡Included Term
