# Supplementary material for: Safety and effectiveness of intra-articular injection of a highly cross-linked hyaluronic acid, LBSA0103 (Synovian): Results from a post-marketing surveillance study in South Korea
Source: PLoS One. 2023 Jun 22;18(6):e0287222. doi: 10.1371/journal.pone.0287222 (PMC10287010; doi:10.1371/journal.pone.0287222)
Supplement: S8 Table — (XLSX) [file pone.0287222.s009.xlsx]

## Sheet: Table 8
Supplementary Table 8. Summary of Adverse Events in Special Populations
	Classification	Total		Presence of adverse event			Absence of adverse event		p-value
		n	(%)	n	(%)	95% CI*	n	(%)
						[lower, upper]
Geriatrics	<65 years	1609	51.26	108	6.71	[5.54, 8.05]	1501	93.29	0.0079†
	≥65 years	1530	48.74	142	9.28	[7.87, 10.85]	1388	90.72
Renal impairment (preexisting/concurrent medical)	Yes	39	1.24	6	15.38	[5.86, 30.53]	33	84.62	0.1236‡
	No	3101	98.76	244	7.87	[6.94, 8.87]	2857	92.13
Hepatic impairment (preexisting/concurrent medical	Yes	49	1.56	5	10.2	[3.40, 22.23]	44	89.8	0.5893‡
	No	3091	98.44	245	7.93	[7.00, 8.94]	2846	92.07
*Clopper-Pearson Confidence Interval
†: Pearson's chi-square test
‡: Fisher's exact test
