# Supplementary material for: Safety and effectiveness of intra-articular injection of a highly cross-linked hyaluronic acid, LBSA0103 (Synovian): Results from a post-marketing surveillance study in South Korea
Source: PLoS One. 2023 Jun 22;18(6):e0287222. doi: 10.1371/journal.pone.0287222 (PMC10287010; doi:10.1371/journal.pone.0287222)
Supplement: S9 Table — (XLSX) [file pone.0287222.s010.xlsx]

## Sheet: Table 9
Supplementary Table 9. Adverse Events Depending on Injection Site and the After the 2nd Injection
	Classification	Total		Presence of adverse event			Absence of adverse event		p-value
		n	(%)	n	(%)	95% CI*	n	(%)
						[lower, upper]
Injection site	Unilateral (3ml)	1890	60.19	164	8.68	[7.45, 10.04]	1726	91.32	0.0686†
	Bilateral (6ml)	1250	39.81	86	6.88	[5.54, 8.43]	1164	93.12
The second administration	Yes	107	3.41	15	14.02	[8.06, 22.07]	92	85.98	0.0185†
	No	3033	96.59	235	7.75	[6.82, 8.76]	2798	92.25
*Clopper-Pearson Confidence Interval
†: Pearson's chi-square test
