# Supplementary material for: Safety and effectiveness of intra-articular injection of a highly cross-linked hyaluronic acid, LBSA0103 (Synovian): Results from a post-marketing surveillance study in South Korea
Source: PLoS One. 2023 Jun 22;18(6):e0287222. doi: 10.1371/journal.pone.0287222 (PMC10287010; doi:10.1371/journal.pone.0287222)
Supplement: S10 Table — (XLSX) [file pone.0287222.s011.xlsx]

## Sheet: Table 10
Supplementary Table 10. 100mm VAS Change Before and After the Injection
100mm VAS	Efficacy Set (N=3003)						p-value
	n	Mean	±SD	Median	Min,	Max
Baseline (before the administration)	2959	58.98	±19.29	60	0.00,	100
Visit 3 (12 weeks after the last administration)	2878	34.16	±19.31	30	0.00,	100
Visit 4 (before the second administration)	72	46.38	±18.65	50	0.00,	90
Visit 5 (12 weeks after the last administration)	72	28.75	±14.24	30	0.00,	60
Change 1	2847	-24.79	±20.55	-20	-100.00,	60	<0.0001∬
Change 2	72	-8.97	±17.26	-10	-80.00,	16	<0.0001∬
Change 3	72	-17.63	±12.31	-20	-50.00,	0	<0.0001∬
Change 1 = Visit 3 - Baseline
Change 2 = Visit 4 - Baseline
Change 3 = Visit 5 - Visit 4
∬: Wilcoxon signed rank test
