# Supplementary material for: Safety and effectiveness of intra-articular injection of a highly cross-linked hyaluronic acid, LBSA0103 (Synovian): Results from a post-marketing surveillance study in South Korea
Source: PLoS One. 2023 Jun 22;18(6):e0287222. doi: 10.1371/journal.pone.0287222 (PMC10287010; doi:10.1371/journal.pone.0287222)
Supplement: S11 Table — (XLSX) [file pone.0287222.s012.xlsx]

## Sheet: Table 11
Supplementary Table 11. Effectiveness Outcome After the Final Injection
Factor (Categorical)	Classification	Total		Effectiveness			Ineffectiveness		p-value
		n	(%)	n	(%)	95% CI*	n	(%)
						[lower, upper]
Gender	Male	798	26.72	637	79.82	[76.87, 82.56]	161	20.18	0.5123†
	Female	2188	73.28	1770	80.9	[79.18, 82.52]	418	19.1
	≥ 19 to < 30 years inclusive	18	0.6	13	72.22	[46.52, 90.31]	5	27.78	0.1257†
sex	≥ 30 to < 40 years inclusive	40	1.34	30	75	[58.80, 87.31]	10	25
	≥ 40 to < 50 years inclusive	163	5.46	134	82.21	[75.46, 87.75]	29	17.79
	≥ 50 to < 60 years inclusive	750	25.13	630	84	[81.18, 86.55]	120	16
	≥ 60 to < 70 years inclusive	1112	37.25	876	78.78	[76.25, 81.15]	236	21.22
	≥ 70 to < 80 years inclusive	709	23.75	567	79.97	[76.83, 82.86]	142	20.03
	≥ 80 years inclusive	193	6.47	156	80.83	[74.56, 86.13]	37	19.17
Presence of an allergy	Yes	73	2.72	55	75.34	[63.86, 84.68]	18	24.66	0.2566†
	No	2613	97.28	2108	80.67	[79.11, 82.17]	505	19.33
Preexisting medication	Yes	267	8.94	209	78.28	[72.84, 83.07]	58	21.72	0.3124†
	No	2719	91.06	2198	80.84	[79.31, 82.30]	521	19.16
Concomitant medication	Yes	1227	41.09	913	74.41	[71.87, 76.83]	314	25.59	<0.0001†
	No	1759	58.91	1494	84.93	[83.18, 86.58]	265	15.07
preexisting/concomitant medication use	Yes	1968	65.91	1523	77.39	[75.47, 79.22]	445	22.61	<0.0001†
	No	1018	34.09	884	86.84	[84.60, 88.85]	134	13.16
preexisting/concomitant medication therapy	Yes	159	5.32	137	86.16	[79.80, 91.12]	22	13.84	0.0687†
	No	2827	94.68	2270	80.3	[78.78, 81.75]	557	19.7
*Clopper-Pearson Confidence Interval
†: Pearson's chi-square test
